# Supplementary material for: Copy Number Variation of the CADM2 Gene and Its Association with Growth Traits in Yak
Source: Animals (Basel). 2019 Nov 21;9(12):1008. doi: 10.3390/ani9121008 (PMC6940794; doi:10.3390/ani9121008)
Supplement: Supplementary file 1 [file animals-09-01008-s001.xlsx]

## Sheet: Sheet1
Table S1. The homogeneity of variance test of each trait
CNV region	Traits	Bartlett Statistics	P value
CNV1	BW6	0.59	0.555
CNV1	WH6	1.184	0.307
CNV1	BL6	1.735	0.178
CNV1	CG6	1.853	0.158
CNV1	BW12	0.359	0.699
CNV1	WH12	0.71	0.492
CNV1	BL12	0.139	0.871
CNV1	CG12	2.408	0.092
CNV1	BW18	0.436	0.647
CNV1	WH18	10.823	0
CNV1	BL18	0.2	0.819
CNV1	CG18	1.7	0.184
CNV2	BW6	0.694	0.5
CNV2	WH6	1.121	0.327
CNV2	BL6	0.009	0.991
CNV2	CG6	3.545	0.03
CNV2	BW12	0.046	0.955
CNV2	WH12	0.676	0.509
CNV2	BL12	0.139	0.871
CNV2	CG12	0.221	0.802
CNV2	BW18	0.674	0.525
CNV2	WH18	1.628	0.198
CNV2	BL18	1.273	0.281
CNV2	CG18	1.369	0.256

## Sheet: Sheet2
Table S2 The test of normality of each trait in different CNV regions
Traits	CNV region	CNV types	Shapiro-Wilk Statistics	P value
BW6	CNV1	loss	0.994	0.704
BW6	CNV1	normal	0.993	0.643
BW6	CNV1	gain	0.938	0.432
WH6	CNV1	loss	0.989	0.204
WH6	CNV1	normal	0.986	0.115
WH6	CNV1	gain	0.918	0.238
BL6	CNV1	loss	0.961	0
BL6	CNV1	normal	0.953	0
BL6	CNV1	gain	0.883	0.079
CG6	CNV1	loss	0.991	0.307
CG6	CNV1	normal	0.976	0.007
CG6	CNV1	gain	0.964	0.808
BW12	CNV1	loss	0.991	0.364
BW12	CNV1	normal	0.99	0.34
BW12	CNV1	gain	0.942	0.526
WH12	CNV1	loss	0.983	0.037
WH12	CNV1	normal	0.984	0.057
WH12	CNV1	gain	0.985	0.995
BL12	CNV1	loss	0.978	0.009
BL12	CNV1	normal	0.977	0.008
BL12	CNV1	gain	0.88	0.071
CG12	CNV1	loss	0.987	0.119
CG12	CNV1	normal	0.983	0.053
CG12	CNV1	gain	0.927	0.313
BW18	CNV1	loss	0.984	0.129
BW18	CNV1	normal	0.992	0.745
BW18	CNV1	gain	0.916	0.256
WH18	CNV1	loss	0.956	0
WH18	CNV1	normal	0.966	0.001
WH18	CNV1	gain	0.961	0.777
BL18	CNV1	loss	0.974	0.004
BL18	CNV1	normal	0.985	0.115
BL18	CNV1	gain	0.909	0.176
CG18	CNV1	loss	0.955	0
CG18	CNV1	normal	0.934	0
CG18	CNV1	gain	0.914	0.21
BW6	CNV2	loss	0.99	0.646
BW6	CNV2	normal	0.992	0.25
BW6	CNV2	gain	0.967	0.393
WH6	CNV2	loss	0.979	0.109
WH6	CNV2	normal	0.991	0.175
WH6	CNV2	gain	0.973	0.546
BL6	CNV2	loss	0.954	0.001
BL6	CNV2	normal	0.949	0
BL6	CNV2	gain	0.976	0.64
CG6	CNV2	loss	0.989	0.556
CG6	CNV2	normal	0.985	0.021
CG6	CNV2	gain	0.978	0.722
BW12	CNV2	loss	0.991	0.746
BW12	CNV2	normal	0.99	0.176
BW12	CNV2	gain	0.971	0.534
WH12	CNV2	loss	0.976	0.077
WH12	CNV2	normal	0.983	0.01
WH12	CNV2	gain	0.979	0.74
BL12	CNV2	loss	0.983	0.224
BL12	CNV2	normal	0.985	0.024
BL12	CNV2	gain	0.93	0.03
CG12	CNV2	loss	0.977	0.083
CG12	CNV2	normal	0.987	0.043
CG12	CNV2	gain	0.968	0.414
BW18	CNV2	loss	0.976	0.16
BW18	CNV2	normal	0.988	0.219
BW18	CNV2	gain	0.967	0.523
WH18	CNV2	loss	0.94	0
WH18	CNV2	normal	0.982	0.015
WH18	CNV2	gain	0.924	0.027
BL18	CNV2	loss	0.981	0.223
BL18	CNV2	normal	0.98	0.007
BL18	CNV2	gain	0.96	0.283
CG18	CNV2	loss	0.926	0
CG18	CNV2	normal	0.956	0
CG18	CNV2	gain	0.905	0.008
